# Supplementary material for: A Second Opportunity for the Peptide-Based Analogues with γ-Lactam at the P1 Position: Human Cathepsin S Inhibition
Source: Pharmaceuticals (Basel). 2025 Sep 28;18(10):1462. doi: 10.3390/ph18101462 (PMC12566624; doi:10.3390/ph18101462)
Supplement: Supplementary file 1 [file pharmaceuticals-18-01462-s001.zip]

Archive with 1 entries (1 files):
- pharmaceuticals-3894905-supplementary.pdf
